# Supplementary material for: Transient disome complex formation in native polysomes during ongoing protein synthesis captured by cryo-EM
Source: Nat Commun. 2024 Feb 26;15:1756. doi: 10.1038/s41467-024-46092-3 (PMC10897467; doi:10.1038/s41467-024-46092-3)
Supplement: Supplementary file 6 — Source Data [file 41467_2024_46092_MOESM6_ESM.xlsx]

## Sheet: Figure 1a
	pmol 14C-Val incorporation
Time (min)	#1	#2	#3
0	1,65	4,22
0,5	9,41	8,58	11,13
1	11,24	10,10	13,67
2	14,75	14,43	17,49
4	14,69	16,27	18,66
5	21,12	18,51	21,38
7,5	19,85	19,74	18,91
10	21,92	22,31

## Sheet: Figure 1c
Figure 1c
		total 70S
		70S functional state	# of particles	fraction [%]
		decoding	32754	3.76792
		part. accom. A-site	36707	4.22267
		open non-rot PRE	78021	8.97531
		closed non-rot PRE	288700	33.2112
		rotated-PRE-1	55293	6.36074
		rotated-PRE-2	82856	9.53151
		POST	238311	27.4146
		RF1/2-termination	56643	6.51604			total # of 70S
							869285
							total # of disomes
		leading 70S in disomes					134885
							disome % of all 70S particles
		leading 70S functional state (in disome)	# of particles	fraction of total 70S [%]	fraction of total disomes [%]		31.0336
		decoding	6102	18.6298	4.52385
		part. accom. A-site	4983	13.5751	3.69426
		open non-rot PRE	6687	8.57077	4.95756
		closed non-rot PRE	45175	15.6477	33.4915
		rotated-PRE-1	12537	22.6738	9.29458
		rotated-PRE-2	16605	20.0408	12.3105
		POST	33853	14.2054	25.0977
		RF1/2-termination	8943	15.7884	6.63009

## Sheet: Supplementary Fig. 1a
Column1.1	Column1.2
time	cleared lysate
seconds	OD 260 nm
0	102,92
1	108,99
2	112,61
3	114,02
4	113,68
5	112,31
6	110,4
7	107
8	102,16
9	97,52
10	94,72
11	92,87
12	92,43
13	94
14	105,48
15	107,69
16	93,12
17	82,63
18	79,1
19	77,52
20	76,09
21	74,2
22	72,25
23	70,02
24	68,17
25	66,21
26	63,36
27	60,46
28	57,51
29	55,43
30	53,41
31	50,43
32	47,65
33	45,51
34	43,66
35	41,26
36	38,95
37	36,72
38	35,06
39	33,51
40	31,64
41	29,89
42	28,65
43	27,52
44	26,74
45	25,29
46	24,36
47	24,15
48	22,81
49	21,73
50	21,27
51	21,1
52	21,02
53	21,19
54	21,86
55	21,95
56	21,59
57	21,63
58	21,99
59	22,26
60	22,35
61	22,37
62	22,26
63	21,8
64	21,23
65	20,68
66	19,91
67	18,92
68	17,91
69	17,05
70	16,44
71	15,79
72	15,03
73	14,38
74	14
75	13,66
76	13,49
77	13,43
78	13,43
79	13,6
80	13,98
81	14,53
82	15,22
83	15,79
84	16,38
85	17,2
86	18,06
87	18,54
88	18,98
89	19,32
90	19,42
91	19,38
92	19,26
93	18,86
94	18,41
95	17,78
96	17,17
97	16,59
98	16,16
99	15,56
100	15,01
101	14,72
102	14,65
103	14,74
104	15,3
105	16,4
106	17,51
107	19,17
108	22,01
109	25,67
110	28,84
111	32,48
112	37,56
113	42,59
114	47,47
115	50,77
116	53,54
117	56,67
118	58,67
119	59,59
120	59,93
121	59,82
122	59
123	57,6
124	56,27
125	54,8
126	52,49
127	50,14
128	48,29
129	46,25
130	43,66
131	41,07
132	38,47
133	36,58
134	34,66
135	32,23
136	29,89
137	27,62
138	26,02
139	24,41
140	22,32
141	20,52
142	19,23
143	18,08
144	16,67
145	15,45
146	14,32
147	13,54
148	12,8
149	12,09
150	11,44
151	11,18
152	10,99
153	10,99
154	11,27
155	11,92
156	12,59
157	13,5
158	14,9
159	16,48
160	17,74
161	19
162	20,54
163	21,93
164	23,1
165	23,84
166	24,34
167	24,78
168	24,87
169	24,87
170	24,68
171	24,26
172	23,71
173	23,08
174	22,39
175	21,82
176	20,92
177	20,05
178	19
179	18,31
180	17,55
181	16,58
182	15,66
183	15,03
184	14,31
185	13,58
186	12,95
187	12,34
188	12,09
189	11,94
190	11,98
191	12,19
192	12,63
193	13,29
194	14,29
195	15,51
196	16,8
197	17,85
198	18,9
199	20,07
200	21,06
201	21,74
202	22,16
203	22,55
204	22,76
205	22,77
206	22,66
207	22,47
208	22,05
209	21,46
210	21,06
211	20,5
212	19,7
213	18,94
214	18,18
215	17,62
216	17,15
217	16,5
218	15,98
219	15,6
220	15,41
221	15,37
222	15,37
223	15,64
224	15,95
225	16,35
226	16,9
227	17,53
228	18,18
229	18,62
230	19
231	19,44
232	19,78
233	19,91
234	20,01
235	19,99
236	19,86
237	19,59
238	19,26
239	19,02
240	18,65
241	18,29
242	18,01
243	17,8
244	17,47
245	17,26
246	17,05
247	16,98
248	16,98
249	16,98
250	17,11
251	17,2
252	17,38
253	17,61
254	17,76
255	17,93
256	18,08
257	18,14
258	18,12
259	18,04
260	18,01
261	17,85
262	17,74
263	17,53
264	17,28
265	17,13
266	16,98
267	16,84
268	16,71
269	16,61
270	16,56
271	16,48
272	16,44
273	16,46
274	16,48
275	16,48
276	16,52
277	16,56
278	16,56
279	16,56
280	16,54
281	16,48
282	16,42
283	16,37
284	16,27
285	16,12
286	16,08
287	15,95
288	15,83
289	15,66
290	15,56
291	15,51
292	15,37
293	15,3
294	15,24
295	15,07
296	14,93
297	14,88
298	14,8
299	14,69
300	14,5
301	14,38
302	14,19
303	14,1
304	13,9
305	13,83
306	13,66
307	13,43
308	13,24
309	13,03
310	12,91
311	12,7
312	12,68
313	12,57
314	12,36
315	12,25
316	12,17
317	12,05
318	11,88
319	11,79
320	11,67
321	11,62
322	11,52
323	11,37
324	11,16
325	11,02
326	10,93
327	10,8
328	10,62
329	10,53
330	10,4
331	10,22
332	10,03
333	9,94
334	9,84
335	9,73
336	9,59
337	9,48
338	9,38
339	9,25
340	9,06
341	8,89
342	8,72
343	8,62
344	8,43
345	8,3
346	8,13
347	7,9
348	7,71
349	7,61
350	7,44
351	7,31
352	7,13
353	7,02
354	6,85
355	6,6
356	6,5
357	6,29
358	6,22
359	6,05
360	5,89
361	5,72
362	5,61
363	5,47
364	5,42
365	5,34
366	5,3
367	5,23
368	5,15
369	5
370	4,88
371	4,73
372	4,6
373	4,41
374	4,31
375	4,23
376	4,16
377	4,08
378	3,95
379	3,83
380	3,74
381	3,7
382	3,68
383	3,59
384	3,55
385	3,53
386	3,47
387	3,4
388	3,34
389	3,28
390	3,24
391	3,19
392	3,15
393	3,13
394	3,13
395	3,11
396	3,03
397	2,96
398	2,9
399	2,9
400	2,84
401	2,82
402	2,78
403	2,78
404	2,71
405	2,71
406	2,71
407	2,67
408	2,67
409	2,56
410	2,52
411	2,48
412	2,46
413	2,46
414	2,46
415	2,44
416	2,4
417	2,4
418	2,4
419	2,4
420	2,42
421	2,44
422	2,42
423	2,44
424	2,42
425	2,33
426	2,35
427	2,71
428	2,5
429	2,44
430	2,37
431	2,27
432	2,25
433	2,17
434	2,1
435	2,06
436	2,04
437	2
438	2
439	2,06
440	2,02
441	2,02
442	1,91
443	1,91
444	1,89
445	1,87
446	1,87
447	1,91
448	1,87
449	1,87
450	1,87
451	1,87
452	1,87
453	1,87
454	1,85
455	1,91
456	1,95
457	2,1
458	2,27
459	2,52
460	2,82
461	3,13
462	3,4
463	3,64
464	3,93
465	3,97
466	3,7
467	3,4
468	3,49
469	3,72
470	4,06
471	4,35
472	4,6
473	4,73
474	4,86
475	5,04
476	5
477	12,61
478	34,1
479	35,42
480	36,74
481	35,4
482	36,76
483	38,11
484	43,07
485	43,07
486	44,63
487	40,19
488	46,85
489	57,95
490	32,69
491	62,33
492	28,57
493	39,64
494	52,76
495	22,13
496	41,18
497	43,16
498	10,68
499	17,05

## Sheet: Supplementary Fig. 1b
Column1.1	Column1.2
time	GF pool concentrated
seconds	OD 260 nm
0	116,88
1	116,88
2	116,85
3	116,85
4	116,85
5	116,85
6	116,85
7	116,88
8	116,85
9	116,88
10	116,87
11	116,85
12	116,85
13	116,85
14	116,85
15	116,88
16	116,88
17	116,88
18	116,92
19	116,92
20	116,9
21	116,85
22	116,81
23	116,88
24	116,88
25	116,9
26	116,96
27	116,96
28	116,98
29	116,98
30	116,98
31	117,07
32	117,15
33	117,13
34	61,89
35	49,59
36	47,84
37	46,81
38	45,66
39	44,77
40	43,98
41	43,37
42	42,8
43	41,94
44	41,28
45	40,7
46	40,25
47	39,83
48	39,31
49	38,85
50	38,76
51	38,55
52	38,2
53	38,05
54	37,92
55	37,69
56	37,56
57	37,38
58	37,14
59	36,96
60	36,77
61	36,49
62	36,18
63	35,93
64	35,65
65	35,32
66	35
67	34,66
68	34,45
69	34,12
70	33,84
71	33,57
72	33,3
73	33,19
74	33,07
75	32,85
76	32,75
77	32,62
78	32,6
79	32,5
80	32,41
81	32,33
82	32,31
83	32,16
84	32,08
85	32,08
86	31,93
87	31,76
88	31,64
89	31,53
90	31,41
91	31,2
92	31,17
93	31,09
94	30,96
95	30,86
96	30,79
97	30,71
98	30,69
99	30,65
100	30,71
101	30,73
102	30,82
103	31,03
104	31,32
105	31,55
106	31,93
107	32,5
108	33,02
109	33,53
110	33,91
111	34,52
112	34,94
113	35,34
114	35,44
115	35,48
116	35,36
117	35,13
118	34,94
119	34,66
120	34,28
121	33,86
122	33,38
123	33,07
124	32,73
125	32,37
126	32,04
127	31,85
128	31,68
129	31,49
130	31,36
131	31,19
132	31,13
133	31,01
134	30,88
135	30,82
136	30,79
137	30,82
138	30,77
139	30,71
140	30,67
141	30,59
142	30,63
143	30,63
144	30,63
145	30,63
146	30,67
147	30,69
148	30,79
149	30,92
150	31,09
151	31,36
152	31,74
153	32,27
154	32,85
155	33,3
156	33,76
157	34,35
158	34,92
159	35,21
160	35,52
161	35,71
162	35,71
163	35,59
164	35,44
165	35,27
166	34,85
167	34,49
168	34,22
169	33,93
170	33,57
171	33,19
172	32,88
173	32,69
174	32,46
175	32,23
176	32,04
177	31,93
178	31,83
179	31,76
180	31,68
181	31,62
182	31,66
183	31,72
184	31,91
185	32,12
186	32,46
187	32,79
188	33,44
189	34,35
190	35,29
191	36,09
192	36,91
193	37,79
194	38,62
195	39,23
196	39,6
197	39,71
198	39,75
199	39,62
200	39,29
201	38,91
202	38,3
203	37,63
204	37,02
205	36,55
206	36,09
207	35,48
208	34,94
209	34,64
210	34,33
211	34,07
212	33,99
213	34,08
214	34,22
215	34,47
216	34,91
217	35,57
218	36,24
219	36,91
220	37,88
221	38,85
222	39,79
223	40,4
224	40,93
225	41,56
226	41,92
227	42,11
228	42,1
229	41,92
230	41,45
231	40,88
232	40,4
233	39,94
234	39,25
235	38,66
236	38,22
237	38,07
238	37,94
239	37,94
240	38,07
241	38,34
242	38,82
243	39,37
244	40,05
245	40,86
246	41,35
247	41,91
248	42,48
249	42,84
250	43,11
251	43,2
252	43,22
253	43,16
254	42,97
255	42,73
256	42,55
257	42,27
258	42,1
259	42,08
260	42,08
261	42,17
262	42,4
263	42,69
264	42,95
265	43,32
266	43,76
267	44,19
268	44,44
269	44,63
270	44,94
271	45,17
272	45,4
273	45,55
274	45,62
275	45,7
276	45,72
277	45,74
278	45,78
279	45,74
280	45,76
281	45,8
282	45,82
283	45,83
284	45,95
285	46,16
286	46,25
287	46,43
288	46,64
289	46,79
290	47,04
291	47,19
292	47,38
293	47,47
294	47,61
295	47,7
296	47,76
297	47,78
298	47,82
299	47,84
300	47,84
301	47,88
302	47,95
303	48,1
304	48,2
305	48,33
306	48,49
307	48,6
308	48,73
309	48,79
310	48,91
311	49
312	49,04
313	49,15
314	49,17
315	49,17
316	49,19
317	49,23
318	49,25
319	49,32
320	49,34
321	49,44
322	49,46
323	49,48
324	49,52
325	49,57
326	49,59
327	49,63
328	49,63
329	49,63
330	49,59
331	49,59
332	49,52
333	49,53
334	49,63
335	49,46
336	49,36
337	49,29
338	49,23
339	49,17
340	49,04
341	48,94
342	48,83
343	48,6
344	48,43
345	48,16
346	48,07
347	47,88
348	47,61
349	47,4
350	47,15
351	46,88
352	46,75
353	46,48
354	46,2
355	46,01
356	45,82
357	45,51
358	45,26
359	44,96
360	44,75
361	44,58
362	44,25
363	44,02
364	43,95
365	43,81
366	43,83
367	43,91
368	44,19
369	44,33
370	44,33
371	44,17
372	43,81
373	43,53
374	43,13
375	42,69
376	42,42
377	42,13
378	41,92
379	41,71
380	41,45
381	41,24
382	41,12
383	40,89
384	40,67
385	40,36
386	40,11
387	39,94
388	39,88
389	39,65
390	39,37
391	39,12
392	38,91
393	38,74
394	38,55
395	38,34
396	38,22
397	38,07
398	37,88
399	37,69
400	37,44
401	37,35
402	37,17
403	37,08
404	37,02
405	36,81
406	36,7
407	36,55
408	36,49
409	36,45
410	36,43
411	36,49
412	36,56
413	36,64
414	36,7
415	36,74
416	36,76
417	36,81
418	36,81
419	36,81
420	36,83
421	36,81
422	36,74
423	36,74
424	36,76
425	36,77
426	36,62
427	36,93
428	37,35
429	36,83
430	36,6
431	36,32
432	36,09
433	36,01
434	35,9
435	35,76
436	35,63
437	35,63
438	35,57
439	35,44
440	35,29
441	35,11
442	34,98
443	34,87
444	34,75
445	34,7
446	34,64
447	34,56
448	34,54
449	34,52
450	34,45
451	34,37
452	34,35
453	34,29
454	34,47
455	34,64
456	35,08
457	35,92
458	36,76
459	37,52
460	38,03
461	38,57
462	39,46
463	40,11
464	40,44
465	40,7
466	40,51
467	40,84
468	41,68
469	42,73
470	43,56
471	44,4
472	44,98
473	45,38
474	45,66
475	45,51
476	75,95
477	117,06
478	117,07
479	117,04
480	116,96
481	116,92
482	116,88
483	116,85
484	116,87
485	116,88
486	116,88
487	116,81
488	116,83
489	116,85
490	116,85
491	116,85
492	116,85
493	116,88
494	116,87
495	116,83
496	116,85
497	116,85
498	116,85
499	116,85
500	116,87
501	116,88
502	116,87
503	116,85
504	116,87
505	116,88
506	116,87
507	116,85
508	116,85
509	116,9
510	116,92
511	116,88
512	116,87
513	116,85
514	116,85
515	116,87
516	116,92
517	116,92
518	116,88
519	116,88
520	116,88
521	116,92
522	116,94
523	116,96
524	117
525	117
526	117
527	117,02
528	117,04
529	117,04
530	109,45
531	50,89
532	44,56
533	44,02
534	43,87
535	43,74
536	43,68
537	43,6
538	43,53
539	43,49
540	43,53
541	43,51
542	43,45
543	43,45
544	43,45
545	43,43
546	43,41
547	43,41
548	43,41
549	43,43
550	43,45

## Sheet: Supplementary Fig. 1f
	non-restimulated polysomes				# of disome particles	fractions of 70S
				non-rotated	10333	3.38741
	70S functional state	# of particles	% of total 70S	rotated	13176	4.31942
	non-rot. open PRE AP	23959	3.92718	total	23509	7.70683
	non-rot. open PRE APE	39987	6.55436
	non-rot closed PRE APE	88606	14.5236
	non-rot closed PRE APE	135550	22.2183
	rotated-PRE-1	84413	13.8363
	rotated-PRE-2	116218	19.0496
	POST P	49114	8.05039
	POST PE	72235	11.8402
	total # of particles
	610082

## Sheet: Supplementary Fig. 4b
Supplementary Fig. 4b
	non-rotated disomes					# of disome particles
					non-rotated	105743
	class 1				rotated	29142
	leading 70S	# of particles	% of non-rotated disomes	% of class 1	total	134885
	decoding	2595	2.45406	6.56397
	open non-rot. PRE	2242	2.12023	5.67107
	part. accom. A-tRNA	1962	1.85544	4.96282
	closed non-rot. PRE	15600	14.7527	39.4597
	POST	13585	12.8472	34.3628
	RF1/2-termination	3550	3.3572	8.97961
	total	39534	37.3869
	class 2
	leading 70S	# of particles	% of non-rotated disomes	% of class 2
	decoding	1854	1.75331	6.16951
	open non-rot. PRE	1628	1.53958	5.41746
	part. accom. A-tRNA	1310	1.23885	4.35926
	closed non-rot. PRE	13179	12.4632	43.8554
	POST	9504	8.98783	31.6262
	RF1/2-termination	2576	2.4361	8.57209
	total	30051	28.4189
	class 3
	leading 70S	# of particles	% of non-rotated disomes	% of class 3
	decoding	1653	1.56322	4.5716
	open non-rot. PRE	2817	2.66401	7.79081
	part. accom. A-tRNA	1711	1.61807	4.73201
	closed non-rot. PRE	16396	15.5055	45.3454
	POST	10764	10.1794	29.7693
	RF1/2-termination	2817	2.66401	7.79081
	total	36158	34.1942

## Sheet: Supplementary Fig. 4c
Supplementary Fig. 4c
	non-rotated disomes					# of disome particles
					non-rotated	105743
	class 1				rotated	29142
	queueing 70S	# of particles	% of non-rotated disomes	% of class 1	total	134885
	closed non-rot. PRE	17478	16.5288	44.21
	POST	11694	11.0589	29.5796
	rotated-PRE	10362	9.79923	26.2104
	total	39534	37.3869
	class 2
	queueing 70S	# of particles	% of non-rotated disomes	% of class 2
	closed non-rot. PRE	9271	8.76748	30.8509
	POST	14155	13.3862	47.1033
	rotated-PRE	6625	6.26519	22.0459
	total	30051	28.4189
	class 3
	queueing 70S	# of particles	% of non-rotated disomes	% of class 3
	closed non-rot. PRE	14209	13.4373	39.297
	POST	11447	10.8253	31.6583
	rotated-PRE	10502	9.93163	29.0447
	total	36158	34.1942

## Sheet: Supplementary Fig. 4e
Supplementary Fig. 4e
	rotated disomes					# of disome particles
					non-rotated	105743
	class 1				rotated	29142
	leading 70S	# of particles	% of rotated disomes	% of class 1	total	134885
	rotated PRE-1	3911	13.4205	36.2432
	rotated PRE-2	6880	23.6085	63.7568
	total	10791	37.029
	class 2
	leading 70S	# of particles	% of rotated disomes	% of class 2
	rotated PRE-1	3064	10.514	43.6529
	rotated PRE-2	3955	13.5715	56.3471
	total	7019	24.0855
	class 3
	leading 70S	# of particles	% of rotated disomes	% of class 3
	rotated PRE-1	5562	19.0859	49.0822
	rotated PRE-2	5770	19.7996	50.9178
	total	11332	38.8855

## Sheet: Supplementary Fig. 4f
Supplementary Fig. 4f
	rotated disomes					# of disome particles
					non-rotated	105743
					rotated	29142
	queueing 70S	# of particles	% of rotated disomes	% of class 1	total	134885
	closed non-rot. PRE	3715	12.7479	34.4268
	POST	3493	11.9861	32.3696
	rotated-PRE	3583	12.295	33.2036
	total	10791	37.029
	queueing 70S	# of particles	% of rotated disomes	% of class 2
	closed non-rot. PRE	2107	7.23011	30.0185
	POST	2666	9.14831	37.9826
	rotated-PRE	2246	7.70709	31.9989
	total	7019	24.0855
	queueing 70S	# of particles	% of rotated disomes	% of class 3
	closed non-rot. PRE	3679	12.6244	32.4656
	POST	4030	13.8288	35.563
	rotated-PRE	3623	12.4322	31.9714
	total	11332	38.8855

## Sheet: Supplementary Fig. 5a
BW25113
	+ Trans/-RNaseA	+ Trans/+RNaseA	- Trans/-RNaseA	- Trans/+RNaseA
Time	A254nm	A254nm	A254nm	A254nm
(s)	( mV )	( mV )	( mV )	( mV )
0	102,54	116,04	116,12	116,16
1	102,66	116,04	116,12	116,12
2	103,13	116,04	116,04	116,12
3	103,46	116,01	116,04	116,12
4	103,55	116,04	116,04	116,1
5	103,88	116,04	116,14	116,08
6	103,69	116,04	116,12	116,12
7	104,14	116,03	116,12	116,12
8	105,13	116,01	116,12	116,12
9	105,55	116,01	116,08	116,1
10	107	116,04	116,08	116,12
11	107,58	116,06	116,08	116,12
12	108,72	116,08	116,08	116,04
13	110,15	116,06	116,04	116,12
14	111,41	116,04	116,08	116,12
15	112,61	116,04	116,08	116,1
16	113,97	116,04	116,08	116,12
17	115,99	116,04	116,08	116,12
18	116,27	116,06	116,08	116,1
19	116,27	116,08	116,1	116,08
20	116,27	116,08	116,12	116,06
21	116,27	116,08	116,14	116,04
22	116,27	116,08	116,12	116,06
23	116,35	116,03	116,08	116,08
24	116,31	116,01	116,08	116,08
25	116,29	116,04	116,08	116,12
26	115,84	116,04	116,1	116,12
27	105,78	116,04	116,08	116,03
28	101,63	116,08	116,08	116,04
29	98,73	116,08	116,08	116,1
30	95,62	116,06	116,1	116,12
31	91,88	116,04	116,06	116,08
32	84,78	116,04	116,04	116,08
33	80,53	116,04	116,06	116,1
34	77,71	116,06	116,08	116,12
35	70,5	116,08	116,1	116,12
36	62,73	116,08	116,12	116,12
37	55,31	116,12	116,08	116,1
38	48,37	116,08	116,06	116,08
39	41,79	116,06	116,08	116,04
40	33,49	116,04	116,04	116,06
41	25,94	116,04	116,04	116,08
42	21,52	116,04	116,1	116,08
43	18,48	116,04	116,12	116,08
44	15,58	116,08	116,08	116,08
45	13,5	116,04	116,08	116,08
46	11,94	116,03	116,1	116,08
47	10,99	116,08	116,12	116,12
48	10,28	116,08	116,12	116,12
49	9,54	116,08	116,12	116,1
50	9,02	116,08	116,12	116,04
51	8,58	116,08	116,12	116,12
52	8,16	116,04	116,14	116,08
53	7,67	116,03	116,14	116,08
54	7,25	116,01	116,16	116,08
55	6,92	116,04	116,2	116,08
56	6,71	116,12	116,25	116,1
57	6,47	116,04	116,31	116,12
58	6,29	116,03	110,97	116,12
59	6,03	116,01	36,55	116,12
60	5,78	116,04	19,57	116,1
61	5,57	116,06	14,1	116,04
62	5,47	116,04	11,64	116,12
63	5,28	116,04	10,26	116,12
64	5,04	116,04	9,14	116,12
65	4,84	116,04	8,09	116,12
66	4,71	116,04	7,17	116,14
67	4,54	116,06	6,6	116,16
68	4,33	116,08	6,18	116,2
69	4,25	116,08	5,86	116,22
70	4,16	116,12	5,51	116,25
71	3,91	116,04	5,19	116,27
72	3,78	116,06	4,98	116,27
73	3,66	116,1	4,73	116,27
74	3,55	116,12	4,6	116,29
75	3,51	116,14	4,48	68,27
76	3,32	116,08	4,27	26,67
77	3,19	116,2	4,2	20,98
78	3,13	116,24	4,1	16,4
79	3,01	116,24	3,97	13,07
80	2,98	116,25	3,85	11,25
81	2,92	77,46	3,83	9,86
82	2,86	22,76	3,7	8,55
83	2,82	16,98	3,66	7,55
84	2,77	13,85	3,59	6,77
85	2,71	10,78	3,47	6,26
86	2,71	8,7	3,51	5,87
87	2,77	7,27	3,47	5,46
88	2,82	6,45	3,45	5,17
89	2,92	5,93	3,34	4,96
90	2,96	5,42	3,3	4,77
91	3,09	5,17	3,28	4,6
92	3,24	5,02	3,3	4,43
93	3,53	4,96	3,28	4,31
94	3,8	4,96	3,28	4,27
95	4,16	5,09	3,32	4,22
96	4,48	5,13	3,32	4,16
97	4,77	5,19	3,32	4,16
98	4,98	5,34	3,32	4,16
99	5,13	5,55	3,32	4,08
100	5,28	5,68	3,32	4,1
101	5,36	5,8	3,28	4,1
102	5,38	5,84	3,24	4,08
103	5,25	5,78	3,2	4,08
104	5,07	5,74	3,22	4,12
105	4,86	5,68	3,24	4,12
106	4,62	5,61	3,17	4,12
107	4,43	5,47	3,05	4,08
108	4,1	5,4	3,01	4,08
109	3,87	5,17	3,05	4,04
110	3,62	5,13	3,05	4,04
111	3,55	5,11	3,07	4,16
112	3,51	5,15	3,17	4,2
113	3,55	5,4	3,38	4,29
114	3,83	5,89	3,51	4,56
115	4,16	6,52	3,85	5,07
116	4,69	7,48	4,35	5,8
117	5,66	9,33	5,05	6,6
118	7,15	12,05	5,68	7,65
119	9,23	15,85	6,5	9,54
120	11,14	19,26	7,65	12,02
121	13,5	23,37	9	14,31
122	16,99	29,72	10,4	16,84
123	21,04	36,98	11,48	20,79
124	25,39	45,01	12,47	25,2
125	28,73	51,35	13,6	29,74
126	31,72	57,3	14,53	33,07
127	35,21	65,04	15,07	36,14
128	38,07	71,24	15,3	39,73
129	39,52	75,27	15,34	42,63
130	40,28	78,22	15,11	44,17
131	40,44	80,47	14,4	45,15
132	39,6	80,91	13,81	45,47
133	37,65	79,52	13,05	44,82
134	35,71	77,29	11,96	43,24
135	33,49	73,97	10,89	41,62
136	30,17	68,63	10,03	39,62
137	26,78	62,73	9,25	36,62
138	24,3	58,06	8,26	33,28
139	21,82	53,14	7,34	30,75
140	18,88	47,17	6,62	28,27
141	16,27	41,33	6,18	25,08
142	14,08	36,16	5,66	22,2
143	12,55	32,58	5,13	19,59
144	11,31	29,3	4,77	17,78
145	9,82	25,5	4,44	16,25
146	8,58	22,24	4,23	14,34
147	7,86	20,26	4,06	12,84
148	7,19	18,48	3,85	11,44
149	6,49	16,4	3,6	10,61
150	5,87	14,86	3,51	9,88
151	5,4	13,43	3,41	9,04
152	5,04	12,51	3,3	8,22
153	4,71	11,69	3,19	7,71
154	4,39	10,66	3,11	7,17
155	4,06	9,67	3,05	6,64
156	3,89	9,08	3,05	6,12
157	3,83	8,53	3,09	5,63
158	3,6	7,78	2,96	5,46
159	3,43	7,17	2,94	5,13
160	3,26	6,5	2,96	4,77
161	3,2	6,1	3,11	4,5
162	3,15	5,76	3,28	4,35
163	3,17	5,32	3,59	4,2
164	3,22	4,92	3,93	4,06
165	3,43	4,77	4,35	3,99
166	3,55	4,5	5	3,89
167	3,76	4,25	5,78	3,78
168	4,22	4,08	6,66	3,78
169	4,88	3,99	7,21	3,76
170	5,42	3,97	7,84	3,7
171	6,07	4,08	8,7	3,7
172	6,96	4,23	9,31	3,74
173	8,01	4,62	9,73	3,81
174	9,06	4,92	10,09	3,93
175	9,73	5,34	10,26	4,08
176	10,47	5,72	10,24	4,12
177	11,37	6,52	10,01	4,27
178	12	7,21	9,77	4,43
179	12,28	7,82	9,46	4,62
180	12,49	8,34	8,85	4,71
181	12,59	8,91	8,24	4,77
182	12,46	9,35	7,74	4,81
183	12,13	9,65	7,19	4,83
184	11,6	9,69	6,6	4,81
185	11,25	9,56	5,99	4,73
186	10,2	9,29	5,46	4,65
187	9,29	8,81	5,23	4,41
188	8,62	8,35	4,79	4,2
189	7,92	7,95	4,39	4,02
190	6,98	7,29	4,08	3,97
191	6,16	6,54	3,81	3,8
192	5,49	5,87	3,8	3,59
193	5,07	5,42	3,55	3,45
194	4,71	5,05	3,45	3,32
195	4,37	4,5	3,36	3,2
196	3,99	4,22	3,36	3,13
197	3,74	4,01	3,38	3,05
198	3,59	3,76	3,53	3,03
199	3,43	3,53	3,74	2,98
200	3,4	3,28	3,93	2,92
201	3,28	3,19	4,27	2,82
202	3,28	3,13	4,83	2,75
203	3,36	3,07	5,42	2,71
204	3,53	2,99	6,08	2,67
205	3,83	2,96	6,56	2,63
206	4,22	2,86	7,1	2,67
207	4,69	2,8	7,78	2,67
208	5,15	2,78	8,43	2,67
209	5,91	2,78	9	2,67
210	6,68	2,84	9,38	2,61
211	7,32	2,86	9,54	2,59
212	8,13	2,86	9,67	2,59
213	9,02	2,9	9,61	2,59
214	9,78	3,01	9,46	2,59
215	10,41	3,09	9,31	2,56
216	10,8	3,22	8,91	2,63
217	11,22	3,47	8,41	2,59
218	11,37	3,57	7,8	2,59
219	11,35	3,74	7,36	2,59
220	11,29	3,81	6,94	2,56
221	11,1	3,8	6,37	2,56
222	10,61	3,78	5,84	2,56
223	9,99	3,76	5,46	2,54
224	9,27	3,68	5,13	2,5
225	8,62	3,55	4,81	2,46
226	8,07	3,43	4,56	2,44
227	7,15	3,24	4,43	2,44
228	6,43	3,07	4,43	2,48
229	5,91	2,9	4,44	2,4
230	5,51	2,8	4,54	2,38
231	4,96	2,63	4,71	2,37
232	4,56	2,5	4,92	2,37
233	4,31	2,46	5,15	2,29
234	4,12	2,37	5,59	2,25
235	4,01	2,33	6,07	2,29
236	4,12	2,33	6,54	2,29
237	4,2	2,29	6,83	2,25
238	4,43	2,25	7,25	2,25
239	4,62	2,27	7,69	2,25
240	4,81	2,29	8,01	2,25
241	5,21	2,21	8,28	2,21
242	5,65	2,17	8,34	2,21
243	6,07	2,17	8,39	2,29
244	6,39	2,16	8,39	2,17
245	6,89	2,1	8,18	2,17
246	7,32	2,04	7,9	2,21
247	7,78	2,02	7,69	2,17
248	8,09	2,02	7,27	2,19
249	8,24	1,98	6,89	2,17
250	8,41	1,98	6,52	2,17
251	8,39	1,98	6,22	2,1
252	8,32	1,98	5,89	2,16
253	8,11	1,98	5,57	2,17
254	7,84	1,95	5,34	2,14
255	7,34	1,95	5,3	2,14
256	6,96	2,02	5,26	2,16
257	6,6	1,96	5,3	2,14
258	6,2	2	5,44	2,14
259	5,68	1,95	5,61	2,14
260	5,3	1,89	5,74	2,14
261	4,92	1,87	5,99	2,14
262	4,73	1,87	6,24	2,14
263	4,65	1,85	6,43	2,14
264	4,48	1,83	6,64	2,14
265	4,44	1,79	6,75	2,14
266	4,5	1,79	6,94	2,17
267	4,62	1,81	7,02	2,21
268	4,79	1,79	7,02	2,21
269	5,05	1,75	6,98	2,14
270	5,34	1,72	6,9	2,14
271	5,61	1,72	6,79	2,14
272	5,78	1,72	6,6	2,14
273	6,05	1,66	6,49	2,12
274	6,31	1,62	6,29	2,12
275	6,49	1,64	6,05	2,1
276	6,56	1,64	5,87	2,1
277	6,64	1,6	5,72	2,04
278	6,68	1,6	5,72	2,04
279	6,5	1,6	5,66	2,06
280	6,37	1,6	5,63	2,08
281	6,18	1,56	5,66	2,1
282	5,87	1,6	5,68	2,08
283	5,61	1,68	5,72	2,06
284	5,42	1,68	5,97	2,04
285	5,28	1,66	6,03	1,98
286	5,23	1,64	5,95	2,02
287	5,07	1,64	5,99	2,06
288	5,04	1,56	6,05	2,02
289	4,96	1,56	6,07	2,04
290	4,92	1,58	6,01	2,02
291	5	1,58	5,99	2,02
292	5,04	1,56	5,99	2,02
293	5,07	1,56	5,89	2,02
294	5,23	1,51	5,87	2,02
295	5,32	1,47	5,78	2,02
296	5,46	1,49	5,72	2,02
297	5,49	1,51	5,65	2,02
298	5,49	1,49	5,53	2,06
299	5,49	1,47	5,42	2,06
300	5,47	1,47	5,38	2,02
301	5,46	1,47	5,38	2,02
302	5,36	1,45	5,38	2,04
303	5,3	1,45	5,34	2,06
304	5,17	1,49	5,3	2,06
305	4,92	1,49	5,42	2,02
306	4,84	1,49	5,38	2,04
307	4,77	1,49	5,26	2,04
308	4,65	1,49	5,26	2,02
309	4,6	1,47	5,3	2,04
310	4,58	1,49	5,42	2,04
311	4,6	1,49	5,32	2
312	4,62	1,49	5,21	2,02
313	4,73	1,49	5,15	2,02
314	4,56	1,49	5,11	2,02
315	4,6	1,47	5,05	2,06
316	4,65	1,41	5	2,06
317	4,63	1,41	4,94	2,02
318	4,58	1,41	4,84	2,02
319	4,56	1,45	4,77	2,04
320	4,48	1,45	4,73	2,02
321	4,43	1,41	4,75	2,04
322	4,35	1,41	4,75	2,1
323	4,35	1,41	4,73	2,08
324	4,27	1,45	4,69	2,04
325	4,16	1,49	4,65	2,02
326	4,08	1,49	4,6	2,06
327	4,08	1,47	4,5	2,06
328	3,97	1,43	4,5	2,02
329	3,95	1,41	4,48	2,04
330	3,93	1,39	4,44	2,06
331	3,93	1,41	4,39	2,06
332	3,95	1,45	4,35	2,06
333	3,91	1,49	4,31	2,06
334	3,81	1,45	4,23	2,1
335	3,81	1,45	4,25	2,1
336	3,78	1,41	4,2	2,06
337	3,74	1,41	4,16	2,06
338	3,74	1,37	4,14	2,04
339	3,66	1,37	4,04	2,02
340	3,59	1,45	4,02	2,06
341	3,47	1,45	4,02	2,06
342	3,47	1,47	3,97	2,08
343	3,4	1,49	3,93	2,1
344	3,36	1,45	3,91	2,02
345	3,34	1,49	3,85	2,06
346	3,32	1,45	3,85	2,04
347	3,28	1,41	3,81	2,06
348	3,28	1,41	3,76	2,08
349	3,2	1,39	3,7	2,06
350	3,17	1,45	3,66	2,06
351	3,13	1,41	3,62	2,08
352	3,13	1,45	3,59	2,1
353	3,13	1,43	3,55	2,1
354	3,05	1,41	3,53	2,1
355	2,99	1,41	3,51	2,1
356	2,94	1,45	3,55	2,1
357	2,9	1,45	3,51	2,1
358	2,9	1,47	3,45	2,1
359	2,9	1,49	3,38	2,08
360	2,86	1,43	3,32	2,06
361	2,8	1,41	3,32	2,1
362	2,78	1,39	3,32	2,1
363	2,75	1,43	3,32	2,1
364	2,71	1,45	3,26	2,1
365	2,69	1,49	3,24	2,1
366	2,67	1,49	3,2	2,08
367	2,65	1,49	3,17	2,1
368	2,59	1,49	3,15	2,1
369	2,54	1,49	3,13	2,14
370	2,52	1,51	3,13	2,14
371	2,56	1,53	3,09	2,14
372	2,56	1,49	3,09	2,1
373	2,56	1,54	3,03	2,1
374	2,48	1,53	2,98	2,14
375	2,44	1,53	2,96	2,1
376	2,4	1,53	2,96	2,14
377	2,38	1,53	2,98	2,14
378	2,38	1,53	2,98	2,14
379	2,37	1,56	2,96	2,14
380	2,29	1,53	2,92	2,16
381	2,29	1,53	2,9	2,17
382	2,25	1,53	2,86	2,19
383	2,23	1,51	2,78	2,21
384	2,23	1,49	2,77	2,19
385	2,21	1,49	2,77	2,16
386	2,21	1,49	2,78	2,14
387	2,17	1,53	2,78	2,14
388	2,16	1,56	2,78	2,14
389	2,14	1,56	2,71	2,17
390	2,14	1,53	2,71	2,21
391	2,1	1,53	2,67	2,21
392	2,06	1,54	2,63	2,21
393	2,06	1,53	2,65	2,17
394	2,06	1,54	2,59	2,19
395	2,04	1,56	2,59	2,21
396	2,04	1,56	2,59	2,21
397	2,37	1,45	2,56	2,19
398	2,14	1,53	2,54	2,17
399	2,02	1,53	2,56	2,17
400	2	1,54	2,56	2,17
401	1,96	1,56	2,56	2,21
402	1,96	1,56	2,5	2,23
403	1,98	1,56	2,44	2,25
404	1,98	1,56	2,44	2,25
405	1,96	1,56	2,48	2,25
406	1,95	1,56	2,48	2,29
407	1,87	1,56	2,48	2,23
408	1,87	1,64	2,48	2,21
409	1,89	1,66	2,48	2,25
410	1,98	1,7	2,63	2,27
411	2,12	1,75	2,73	2,42
412	2,17	1,79	2,78	2,52
413	2,16	1,87	2,78	2,52
414	2,16	1,91	2,78	2,56
415	2,17	1,95	2,86	2,52
416	2,25	1,98	2,88	2,54
417	2,31	2,06	2,88	2,63
418	2,33	2,02	2,86	2,67
419	2,33	1,95	2,98	2,69
420	2,35	2,02	2,98	2,71
421	2,37	2,02	2,94	2,73
422	2,35	2,04	2,96	2,75
423	2,33	2,04	2,88	2,67
424	2,27	1,98	2,86	2,63
425	2,27	1,98	2,86	2,63
426	2,29	1,98	2,78	2,61
427	2,16	1,87	2,48	2,59
428	1,89	1,64	2,4	2,31
429	1,89	1,64	2,4	2,29
430	1,87	1,64	2,44	2,29
431	1,89	1,66	2,46	2,29
432	1,95	1,72	2,54	2,29
433	1,95	1,72	2,56	2,35
434	1,96	1,68	2,52	2,37
435	1,98	1,68	2,52	2,35
436	1,98	1,68	2,57	2,37
437	1,98	1,77	2,56	2,38
438	2,04	1,79	2,52	2,44
439	2,06	1,79	2,56	2,44
440	2	1,79	2,52	2,44
441	2	1,77	2,52	2,4
442	2,06	1,75	2,56	2,4
443	2,04	1,75	2,57	2,44
444	1,98	1,79	2,59	2,44
445	2	1,79	2,59	2,44
446	2,04	1,79	2,56	2,42
447	2,08	1,83	2,56	2,46
448	2,1	1,83	2,56	2,5
449	1,98	1,85	2,52	2,52
450	1,95	1,87	2,56	2,52
451	1,95	1,89	2,56	2,52
452	1,98	1,91	2,57	2,57
453	2,06	1,87	2,65	2,61
454	2,08	1,89	2,67	2,71
455	2,1	1,95	2,9	2,98
456	2,17	1,95	3,2	3,34
457	2,44	2,02	3,34	3,57
458	2,86	2,17	3,57	3,68
459	2,86	2,38	3,66	3,74
460	2,82	2,57	3,78	3,85
461	2,86	2,77	3,87	3,81
462	2,9	2,9	3,93	3,85
463	2,92	2,96	3,95	3,85
464	3,05	3,01	3,97	3,81
465	3,07	2,99	3,97	3,85
466	3,13	2,98	3,99	3,85
467	3,2	2,98	4,04	3,85
468	3,22	3,01	3,97	7,17
469	3,34	2,96	4,04	8,87
470	3,38	2,94	6,14	63,99
471	3,32	2,9	7,44	116,31
472	5,66	2,9	91,29	116,27
473	7,9	3,6	116,31	116,27
474	66,8	6,98	116,31	116,27
475	116,31	9	116,29	116,27
476	116,31	58,25	116,31	116,22
477	116,29	116,29	116,31	116,2
478	116,24	116,31	116,27	116,2
479	116,16	116,24	116,24	116,16
480	116,16	116,24	116,22	116,1
481	116,2	116,27	116,2	116,08
482	116,16	116,22	116,2	116,12
483	116,14	116,16	116,16	116,12
484	116,1	116,16	116,14	116,12
485	116,08	116,16	116,08	116,08
486	116,04	116,16	116,06	116,08
487	116,08	116,12	116,12	116,08
488	116,08	116,12	116,08	116,08
489	116,04	116,08	116,08	116,08
490	116,06	116,08	116,1	116,08
491	116,1	116,04	116,12	116,12
492	116,06	116,01	116,16	116,08
495	116,01	116,06	116,16	116,08
496	116,01	116,08	116,16	116,06
497	116,04	116,08	116,08	116,04
498	116,01	116,1	116,16	116,08
499	116,03	116,06	116,16	116,08
497	116,04	116,08	116,1	116,1
498	116,01	116,1	116,08	116,1
499	116,03	116,06	116,12	33

[truncated: 3 more sheets: Supplementary Fig. 5b, Supplementary Fig. 5c, Supplementary Fig. 5d]
